# Supplementary material for: Precise protein quantification based on peptide quantification using iTRAQ™
Source: BMC Bioinformatics. 2007 Jun 21;8:214. doi: 10.1186/1471-2105-8-214 (PMC1940031; doi:10.1186/1471-2105-8-214)
Supplement: Additional File 1 — Archive containing the MATLAB® scripts. This file contains the MATLAB® scripts of Quant that can be executed with MATLAB®. [file 1471-2105-8-214-S1.zip]

Archive with 17 entries (16 files):
- scripts.quant/experror.m
- scripts.quant/flquantitraq.m
- scripts.quant/killzero.m
- scripts.quant/LICENSE
- scripts.quant/logtrans.m
- scripts.quant/pcquantitraq.m
- scripts.quant/plotitraq.m
- scripts.quant/qplot.m
- scripts.quant/quantitraq.m
- scripts.quant/raquantitraq.m
- scripts.quant/ratiosexperror.m
- scripts.quant/readme.txt
- scripts.quant/startexperror.m
- scripts.quant/startplotitraq.m
- scripts.quant/startquantitraq.m
- scripts.quant/sumquantitraq.m
- scripts.quant/
