# Supplementary material for: Precise protein quantification based on peptide quantification using iTRAQ™
Source: BMC Bioinformatics. 2007 Jun 21;8:214. doi: 10.1186/1471-2105-8-214 (PMC1940031; doi:10.1186/1471-2105-8-214)
Supplement: Additional File 1 — Archive containing the MATLAB® scripts. This file contains the MATLAB® scripts of Quant that can be executed with MATLAB®. [file 1471-2105-8-214-S1.zip › scripts.quant/experror.m]

%experror
%
% determines the experimental error, defines median, 
% performs logtransformation, plots against normality

function ausg = experror(data,name);
% remove zeros
killzero(data);
D=ans;

% get the median
[n,m]=size(D);
A=sortrows(D,[1]);%sort with ratio
if mod(n,2)==0
    k=n/2;
    med = (A(k,1)+A(k+1,1))/2;
    fmed = (A(k,2)*A(k,1)+A(k+1,2)*A(k+1,1))/(A(k,1)+A(k+1,1));
else 
    k=(n+1)/2;
    med = A(k,1);
    fmed = A(k,2);
end;

% log-transformation
logtrans(D(:,1));
Ndata=ans;

% peptide ratios 
pepratios=Ndata(:,1);

% create plot
qplot(pepratios,name);

ausg=[med fmed];

% end
