# Supplementary material for: Precise protein quantification based on peptide quantification using iTRAQ™
Source: BMC Bioinformatics. 2007 Jun 21;8:214. doi: 10.1186/1471-2105-8-214 (PMC1940031; doi:10.1186/1471-2105-8-214)
Supplement: Additional File 1 — Archive containing the MATLAB® scripts. This file contains the MATLAB® scripts of Quant that can be executed with MATLAB®. [file 1471-2105-8-214-S1.zip › scripts.quant/flquantitraq.m]

% flquantitraq
%
% calculate area of intensities

function ausg = flquantitraq(e, D, width);

% determine count of existing values
N = size(D,1);
n=0;
for i=1:N 
    if isnan(D(i,1)) == 0
        n = n+1;
    end;
end;

% only one peak or more?
if n==1
    % use minimal peak width
    f=D(1,2)*width;
    e_F=e*width;
else                 
    % trapezoid integration
    d(1)=D(2,1)-D(1,1);
    d(n)=D(n,1)-D(n-1,1);
    for i=2:n-1
        d(i)=D(i+1,1) - D(i-1,1);
    end;

    f=0;
    for i=1:n
        f=f+d(i)*D(i,2);
    end;
    f=f/2;
    e_F=e*(D(n,1)-D(1,1));
end;

% absolute error of the area/sum

ausg = [f e_F];

% end
