# Supplementary material for: Precise protein quantification based on peptide quantification using iTRAQ™
Source: BMC Bioinformatics. 2007 Jun 21;8:214. doi: 10.1186/1471-2105-8-214 (PMC1940031; doi:10.1186/1471-2105-8-214)
Supplement: Additional File 1 — Archive containing the MATLAB® scripts. This file contains the MATLAB® scripts of Quant that can be executed with MATLAB®. [file 1471-2105-8-214-S1.zip › scripts.quant/killzero.m]

%killzero
%
% remove zero values

function ausg = killzero(data);
[n,m]=size(data);
j=0;

for i=1:n
    if data(i,4)>0
        j=j+1;
        D(j,1)=data(i,4);
        D(j,2)=data(i,5);
    end;
end;

ausg=[D];

% end
