# Supplementary material for: Precise protein quantification based on peptide quantification using iTRAQ™
Source: BMC Bioinformatics. 2007 Jun 21;8:214. doi: 10.1186/1471-2105-8-214 (PMC1940031; doi:10.1186/1471-2105-8-214)
Supplement: Additional File 1 — Archive containing the MATLAB® scripts. This file contains the MATLAB® scripts of Quant that can be executed with MATLAB®. [file 1471-2105-8-214-S1.zip › scripts.quant/logtrans.m]

%logtrans
%
% do the logtransformation

function ausg = logtrans(data);

[n,m]=size(data);

for i=1:n
    normaldata(i,1)=log(data(i,1));
end;

ausg=[normaldata];

% end
