# Supplementary material for: Precise protein quantification based on peptide quantification using iTRAQ™
Source: BMC Bioinformatics. 2007 Jun 21;8:214. doi: 10.1186/1471-2105-8-214 (PMC1940031; doi:10.1186/1471-2105-8-214)
Supplement: Additional File 1 — Archive containing the MATLAB® scripts. This file contains the MATLAB® scripts of Quant that can be executed with MATLAB®. [file 1471-2105-8-214-S1.zip › scripts.quant/pcquantitraq.m]

% pcquantitraq
%
% do the purity correction (PC)

function ausg = pcquantitraq(e,A,C, name);


% area after purity-correction
for j=1:4
    Ctrans=C;
    for i=1:4
        Ctrans(i,j)=A(i); % a -> new column
    end;
    Aneu(j)=(det(Ctrans)*100)/det(C);
    %factor 100, because PC values are in percent:
    %detC uses 100^4, detCtrans 100^3
end;

% absolute and relative error after PC
% abslute error may be negative

% calculation of determinants and submatrices as factors
Ctrans=C;
for i=1:4
    for j=1:4
        for k=1:3
            for l=1:3
                if k>=i & l>=j
                   Streich(k,l)=Ctrans(k+1,l+1);
               elseif k<i & l>=j
                   Streich(k,l)=Ctrans(k,l+1);
               elseif k>=i & l<j
                   Streich(k,l)=Ctrans(k+1,l);
               elseif k<i & l<j
                   Streich(k,l)=Ctrans(k,l);
               end;
           end;
       end;
       Streich;
       Faktor(i,j)=abs(det(Streich));
       Faktor(i,j)=Faktor(i,j)/(100^3);
    end;
end;

% absolute error of the determinant
% absolute and relative error of the area
for j=1:4 
    edet(j)=0;
    for i=1:4
        edet(j)=edet(j) + (e(j)*Faktor(i,j));
    end;
    edetC(j)=(edet(j)*(100^4))/det(C);
    fdet(j)=edetC(j)/Aneu(j);
end;


ausg = [Aneu fdet];

% write file
prefix='PC';
extension='.wk1';
pcfile=strcat(prefix,name,extension);
wk1write(pcfile, C);

% end
