# Supplementary material for: Precise protein quantification based on peptide quantification using iTRAQ™
Source: BMC Bioinformatics. 2007 Jun 21;8:214. doi: 10.1186/1471-2105-8-214 (PMC1940031; doi:10.1186/1471-2105-8-214)
Supplement: Additional File 1 — Archive containing the MATLAB® scripts. This file contains the MATLAB® scripts of Quant that can be executed with MATLAB®. [file 1471-2105-8-214-S1.zip › scripts.quant/plotitraq.m]

% creates boxplot and error plot
%
function ausg = plotitraq(R, f, e, l, k, expname);
name=num2str(l);
ueber=strcat(expname,'Block',name);


subplot(2,1,1);
boxplot(R);
axis([0 2 0 3]);
xlabel('Boxplot');
title(ueber);
hold on;
x=[0;2];
    y=[1;1];
    line(x,y);
hold off;

Med=median(R);
IQR=iqr(R);


subplot(2,1,2);
Fplus=R+e;% ratio plus error
Fminus=R-e;

% LSE
d=[];
C=[]; 
for j=1:k
    
    C(j,1)=1;
    d(j,1)=R(j);
end;
z=lsqnonneg(C,d);

%plot the peptid ratios 
for i=1:k
    plot(i,R(i),'xr');
    hold on;
    plot(i,Fplus(i),'+b');
    plot(i,Fminus(i),'+b');
end;

x=[0;k+1];
y=[1;1];
line(x,y);

y=[z;z];
line(x,y,'Color','r');
axis([0 k+1 0 3]);
title('Error Plot');
xlabel('red line: LSE for protein ratio');

hold off;

%norms of relative errors

Nrel=norm(f);
   
RMSrel=Nrel/sqrt(k);% RMS

%logtransformation
logR=log(R);
sigma=std(logR);
MW=mean(logR);


A=[k Med IQR RMSrel z MW sigma];
ausg=A;


prefix='Block';
name=num2str(l);
filename=strcat(prefix,name);

print('-dpng','-r600',filename);

% end
