# Supplementary material for: Precise protein quantification based on peptide quantification using iTRAQ™
Source: BMC Bioinformatics. 2007 Jun 21;8:214. doi: 10.1186/1471-2105-8-214 (PMC1940031; doi:10.1186/1471-2105-8-214)
Supplement: Additional File 1 — Archive containing the MATLAB® scripts. This file contains the MATLAB® scripts of Quant that can be executed with MATLAB®. [file 1471-2105-8-214-S1.zip › scripts.quant/qplot.m]

% qplot
%
% plots data against a normal distribution

function ausg = qplot(data,name);


% sort the data
y=sort(data);

% do the plot
[n,m]=size(data);
for k=1:n
    pneu(k)=k/(n+1);
end;
x=norminv(pneu,0,1);
mw=mean(data);
sigma=std(data);
linex=[-5;5];
liney=sigma*linex+mw;
plot(x,y, '.');

title(['Normal-Probability-Plot for',name])
hold on;
plot(linex,liney, 'k');
hold off;

% save the file
prefix='qplot_';
extension='.png';
gfxfile=strcat(prefix,name,extension);
print('-dpng','-r600',gfxfile);

% end
