# Supplementary material for: Precise protein quantification based on peptide quantification using iTRAQ™
Source: BMC Bioinformatics. 2007 Jun 21;8:214. doi: 10.1186/1471-2105-8-214 (PMC1940031; doi:10.1186/1471-2105-8-214)
Supplement: Additional File 1 — Archive containing the MATLAB® scripts. This file contains the MATLAB® scripts of Quant that can be executed with MATLAB®. [file 1471-2105-8-214-S1.zip › scripts.quant/quantitraq.m]

% Start of the error calculation for iTRAQ
% generates data matrix B, requires vector v
function ausg = quantitraq(int, A, a, v, e, width, name);
%data matrix
N = size(A,1);
j=0;
k=0;
l=0;
m=0;
for i=1:8
    B(1,i)=0;
end;
for i=1:N
    if A(i,1)>=114.1-a & A(i,1)<=114.1+a   %114
        j=j+1;
        B(j,1:2)=A(i,1:2);
    elseif A(i,1)>=115.1-a & A(i,1)<=115.1+a   %115
        k=k+1;
        B(k,3:4)=A(i,1:2);
    elseif A(i,1)>=116.1-a & A(i,1)<=116.1+a   %116
        l=l+1;
        B(l,5:6)=A(i,1:2);
    elseif A(i,1)>=117.1-a & A(i,1)<=117.1+a   %117
        m=m+1;
        B(m,7:8)=A(i,1:2);
    end;
end;


if int==0 %sum of intensities

    for i=1:4
        D=B(:,2*i-1:2*i);
        sumquantitraq(e,D);
        S(i)=ans(1);
        e_S(i)=ans(2);
    end;
    Werte(1,1:4)=S;

    
elseif int==1 % trapezoid integration
    
    for i=1:4
        D=B(:,2*i-1:2*i);
        flquantitraq(e,D, width);
        S(i)=ans(1);
        e_S(i)=ans(2);
    end;
    Werte(1,1:4)=S;
end;

%purity correction
    w=100-v(1)-v(5)-v(9)-v(13);
    x=100-v(2)-v(6)-v(10)-v(14);
    y=100-v(3)-v(7)-v(11)-v(15);
    z=100-v(4)-v(8)-v(12)-v(16);
    C=[w v(6) v(3) 0; v(9) x v(7) v(4); v(13) v(10) y v(8); 0 v(14) v(11) z];
    Werte(2:5,1:4)=C;
    Werte(2,5)=det(C);
    pcquantitraq(e_S,S,C, name);
    Aneu=ans(1:4);
    f_delta=ans(5:8);

%ratio
raquantitraq(f_delta, Aneu);
R=ans(1:4,1:4);
f_R=ans(1:4,5:8);

ausg=[R f_R];


prefixpk='Peaks';
extension='.wk1';
peaks=strcat(prefixpk, name, extension);
wk1write(peaks, B);

% end
