# Supplementary material for: Precise protein quantification based on peptide quantification using iTRAQ™
Source: BMC Bioinformatics. 2007 Jun 21;8:214. doi: 10.1186/1471-2105-8-214 (PMC1940031; doi:10.1186/1471-2105-8-214)
Supplement: Additional File 1 — Archive containing the MATLAB® scripts. This file contains the MATLAB® scripts of Quant that can be executed with MATLAB®. [file 1471-2105-8-214-S1.zip › scripts.quant/raquantitraq.m]

% raquantitraq
%
% calculate ratios

function ausg = raquantitraq(f_delta, A);

%build each ratio
for i=1:4
    for j=1:4
        R(i,j)=A(i)/A(j);
    end;
end;


%calculate relative and absolute error of each ratio
for i=1:4
    for j=1:4
        f_R(i,j)=f_delta(i)+f_delta(j);
        e_R(i,j)=f_R(i,j)*A(i)/A(j);
    end;
end;
ausg = [R f_R];

% end
