# Supplementary material for: Precise protein quantification based on peptide quantification using iTRAQ™
Source: BMC Bioinformatics. 2007 Jun 21;8:214. doi: 10.1186/1471-2105-8-214 (PMC1940031; doi:10.1186/1471-2105-8-214)
Supplement: Additional File 1 — Archive containing the MATLAB® scripts. This file contains the MATLAB® scripts of Quant that can be executed with MATLAB®. [file 1471-2105-8-214-S1.zip › scripts.quant/ratiosexperror.m]

%RatiosExpError
%
% calculates experiment error based on the single ratios
function ausg = ratiosexperror(D,name, expf);

fz=1/expf(1,1); %reciproce of median
ffz=expf(1,2);  %relative error

[k,l]=size(D);

for i=1:k
    
        D_fz(i,1)=D(i,4)*fz; % shifted ratio
        D_fz(i,2)=D(i,5)+ffz;% shifted error
        
end;

ausg=[D_fz];
prefix='RatiosExpError';
extension='.wk1';
filename=strcat(prefix,name,extension);
wk1write(filename, ausg);

% end
