# Supplementary material for: Precise protein quantification based on peptide quantification using iTRAQ™
Source: BMC Bioinformatics. 2007 Jun 21;8:214. doi: 10.1186/1471-2105-8-214 (PMC1940031; doi:10.1186/1471-2105-8-214)
Supplement: Additional File 1 — Archive containing the MATLAB® scripts. This file contains the MATLAB® scripts of Quant that can be executed with MATLAB®. [file 1471-2105-8-214-S1.zip › scripts.quant/readme.txt]

This collection of MATLAB scripts contains what is describe in the paper 
Precise Protein Quantification Based on Peptide Quantification Using iTRAQ(TM)
by Andreas M. Boehm, Stephanie P�tz, Daniela Altenh�fer, Albert Sickmann, and Michael Falk

Licensing:
Please see the file named LICENSE.

Documentation:
Please see the file named quant_docs.*.

Installation and running:
Copy the files in a separate folder. 
