# Supplementary material for: Precise protein quantification based on peptide quantification using iTRAQ™
Source: BMC Bioinformatics. 2007 Jun 21;8:214. doi: 10.1186/1471-2105-8-214 (PMC1940031; doi:10.1186/1471-2105-8-214)
Supplement: Additional File 1 — Archive containing the MATLAB® scripts. This file contains the MATLAB® scripts of Quant that can be executed with MATLAB®. [file 1471-2105-8-214-S1.zip › scripts.quant/startexperror.m]

%startexperror
%
% calculates experiment error

% read list of names
names = textread('names01.txt','%s','headerlines',0);
p = size(names,1);
strings = char(names);

% do the calculation
for k=1:p

    % read file
    name = strings(k,:);
    data = importdata(name,'\t');
    experror(data,name);
    expf = ans;

    ratiosexperror(data,name,expf);

    % write result
    prefix='ExpErrorResults';
    extension='.wk1';
    endfile=strcat(prefix,name,extension);
    wk1write(endfile, expf);
    
end;

% end
