# Supplementary material for: Precise protein quantification based on peptide quantification using iTRAQ™
Source: BMC Bioinformatics. 2007 Jun 21;8:214. doi: 10.1186/1471-2105-8-214 (PMC1940031; doi:10.1186/1471-2105-8-214)
Supplement: Additional File 1 — Archive containing the MATLAB® scripts. This file contains the MATLAB® scripts of Quant that can be executed with MATLAB®. [file 1471-2105-8-214-S1.zip › scripts.quant/startplotitraq.m]

%Plots the iTRAQ(TM) evaluation data
%Quantifies the proteins
%

names = textread('names02.txt','%s','headerlines',0);
p = size(names,1);
strings = char(names);

% do the calculation
for k=1:p
    % read file
    name = strings(k,:);
    prefix='Block';
    blockname=strcat(prefix,name);
    block = importdata(blockname,'\t');
    prefix='RatiosExpError';
    extension='.wk1';
    dataname=strcat(prefix,name,extension);
    data = importdata(dataname,'\t');
    [n m]=size(block);
    j=0;
    o=0;
    for i=1:n
        R=[];
        f=[];
        e=[];
        l=block(i,1);
        k=block(i,2);
        j=j+k;
        R(1:k)=data((j-k+1):j,1);
        f(1:k)=data((j-k+1):j,2);
        e(1:k)=f(1:k).*R(1:k);
        if k>1
            if R(1)~=R(2)
                plotitraq(R,f,e,l,k,name);
                Results(i,1:7)=ans;
            end;
        else
        o=o+1;
        rest(o)=l;
        end;
    end;
    prefix='Results';
    extension='.wk1';
    endfile=strcat(prefix,name,extension);
    wk1write(endfile, Results);
end;

% end
