# Supplementary material for: Precise protein quantification based on peptide quantification using iTRAQ™
Source: BMC Bioinformatics. 2007 Jun 21;8:214. doi: 10.1186/1471-2105-8-214 (PMC1940031; doi:10.1186/1471-2105-8-214)
Supplement: Additional File 1 — Archive containing the MATLAB® scripts. This file contains the MATLAB® scripts of Quant that can be executed with MATLAB®. [file 1471-2105-8-214-S1.zip › scripts.quant/startquantitraq.m]

% startquantitraq
%
% reads list of names and calls the quantification analysis
% of the iTRAQ(tm) data with (int=1) integration or (int=0) 
% summed intensities, including error calculation

% read list of names
names = textread('names.txt','%s','headerlines',0);
p = size(names,1);
strings = char(names);

% read values for purity correction
v=importdata('v.xls','\t');

% range (width) for reporter ion search
a=0.1;

% integration or sum of intensities
int =0; 

% measurement error in y, 0.5 in case of integer intensities
e=0.5; 

% width of a peak, if only one signal is found 
% -> for integration only, not used in this configuration, 
%    we use sum of intensities. Please regard these vaules as 
%    default. They should be changed to values reflecting 
%    the precision in m/z of the mass spec you use.
width=0.10; % left+right width

% quantification
for k=1:p
    
    % next file
    name = strings(k,:);
    data = importdata(name,'\t');
    quantitraq(int, data, a, v, e, width, name);
    ausgabe(4*k-3:4*k,1:8) = ans;
    
    % write results
    prefix='results';
    extension='.wk1';
    endfile=strcat(prefix,name,extension);
    wk1write(endfile, ans);
    
end;

% end
