# Supplementary material for: Precise protein quantification based on peptide quantification using iTRAQ™
Source: BMC Bioinformatics. 2007 Jun 21;8:214. doi: 10.1186/1471-2105-8-214 (PMC1940031; doi:10.1186/1471-2105-8-214)
Supplement: Additional File 1 — Archive containing the MATLAB® scripts. This file contains the MATLAB® scripts of Quant that can be executed with MATLAB®. [file 1471-2105-8-214-S1.zip › scripts.quant/sumquantitraq.m]

% sumquantitraq
%
% calculate the sum of intensities

function ausg = sumquantitraq(e, D);

 % sum them up
 N = size(D,1);
 n=0;
 S=0;
 for i=1:N            
    if D(i,1)~=0
         n = n + 1;
         S=S + D(i,2);
     end;
 end;
 
 %absolute error of the sum
 e_S=n*e;           
 
 ausg = [S e_S];  

% end
