# Supplementary material for: Precise protein quantification based on peptide quantification using iTRAQ™
Source: BMC Bioinformatics. 2007 Jun 21;8:214. doi: 10.1186/1471-2105-8-214 (PMC1940031; doi:10.1186/1471-2105-8-214)
Supplement: Additional File 3 — Archive containing the example data. This file contains the example data, that can be processed with the Quant scripts. [file 1471-2105-8-214-S3.zip]

Archive with 302 entries (296 files):
- quant_examples/
- quant_examples/ExpError/
- quant_examples/ExpError/1to1.xls
- quant_examples/ExpError/3to1.xls
- quant_examples/ExpError/experror.m
- quant_examples/ExpError/ExpErrorResults1to1.xls.wk1
- quant_examples/ExpError/ExpErrorResults3to1.xls.wk1
- quant_examples/ExpError/killzero.m
- quant_examples/ExpError/logtrans.m
- quant_examples/ExpError/qplot.m
- quant_examples/ExpError/ratiosexperror.m
- quant_examples/ExpError/RatiosExpError1to1.xls.wk1
- quant_examples/ExpError/RatiosExpError3to1.xls.wk1
- quant_examples/ExpError/startexperror.m
- quant_examples/Peptide/
- quant_examples/Peptide/1to1/
- quant_examples/Peptide/1to1/1-1_identiprot_neu.xls
- quant_examples/Peptide/1to1/flquantitraq.m
- quant_examples/Peptide/1to1/mascot_q0599.859.4402.2.dta
- quant_examples/Peptide/1to1/mascot_q2514.1114.6334.2.dta
- quant_examples/Peptide/1to1/mascot_q2568.1129.5586.2.dta
- quant_examples/Peptide/1to1/mascot_q2701.1161.6652.2.dta
- quant_examples/Peptide/1to1/mascot_q2702.1161.6666.2.dta
- quant_examples/Peptide/1to1/mascot_q2704.1161.9854.2.dta
- quant_examples/Peptide/1to1/mascot_q3323.1265.6580.3.dta
- quant_examples/Peptide/1to1/mascot_q3326.1265.6868.3.dta
- quant_examples/Peptide/1to1/mascot_q3328.1265.6898.3.dta
- quant_examples/Peptide/1to1/mascot_q3329.1265.6982.3.dta
- quant_examples/Peptide/1to1/mascot_q3330.1265.7054.3.dta
- quant_examples/Peptide/1to1/mascot_q3331.1265.7096.3.dta
- quant_examples/Peptide/1to1/mascot_q3332.1265.7150.3.dta
- quant_examples/Peptide/1to1/mascot_q3450.1287.6612.3.dta
- quant_examples/Peptide/1to1/mascot_q3874.1351.7886.3.dta
- quant_examples/Peptide/1to1/mascot_q3876.1351.8108.3.dta
- quant_examples/Peptide/1to1/mascot_q5204.1593.7722.3.dta
- quant_examples/Peptide/1to1/mascot_q5237.1600.8150.3.dta
- quant_examples/Peptide/1to1/mascot_q5239.1600.8234.3.dta
- quant_examples/Peptide/1to1/mascot_q5353.1621.8492.3.dta
- quant_examples/Peptide/1to1/PCmascot_q0599.859.4402.2.dta.wk1
- quant_examples/Peptide/1to1/PCmascot_q2514.1114.6334.2.dta.wk1
- quant_examples/Peptide/1to1/PCmascot_q2568.1129.5586.2.dta.wk1
- quant_examples/Peptide/1to1/PCmascot_q2701.1161.6652.2.dta.wk1
- quant_examples/Peptide/1to1/PCmascot_q2702.1161.6666.2.dta.wk1
- quant_examples/Peptide/1to1/PCmascot_q2704.1161.9854.2.dta.wk1
- quant_examples/Peptide/1to1/PCmascot_q3323.1265.6580.3.dta.wk1
- quant_examples/Peptide/1to1/PCmascot_q3326.1265.6868.3.dta.wk1
- quant_examples/Peptide/1to1/PCmascot_q3328.1265.6898.3.dta.wk1
- quant_examples/Peptide/1to1/PCmascot_q3329.1265.6982.3.dta.wk1
- quant_examples/Peptide/1to1/PCmascot_q3330.1265.7054.3.dta.wk1
- quant_examples/Peptide/1to1/PCmascot_q3331.1265.7096.3.dta.wk1
- quant_examples/Peptide/1to1/PCmascot_q3332.1265.7150.3.dta.wk1
- quant_examples/Peptide/1to1/PCmascot_q3450.1287.6612.3.dta.wk1
- quant_examples/Peptide/1to1/PCmascot_q3874.1351.7886.3.dta.wk1
- quant_examples/Peptide/1to1/PCmascot_q3876.1351.8108.3.dta.wk1
- quant_examples/Peptide/1to1/PCmascot_q5204.1593.7722.3.dta.wk1
- quant_examples/Peptide/1to1/PCmascot_q5237.1600.8150.3.dta.wk1
- quant_examples/Peptide/1to1/PCmascot_q5239.1600.8234.3.dta.wk1
- quant_examples/Peptide/1to1/PCmascot_q5353.1621.8492.3.dta.wk1
- quant_examples/Peptide/1to1/pcquantitraq.m
- quant_examples/Peptide/1to1/Peaksmascot_q0599.859.4402.2.dta.wk1
- quant_examples/Peptide/1to1/Peaksmascot_q2514.1114.6334.2.dta.wk1
- quant_examples/Peptide/1to1/Peaksmascot_q2568.1129.5586.2.dta.wk1
- quant_examples/Peptide/1to1/Peaksmascot_q2701.1161.6652.2.dta.wk1
- quant_examples/Peptide/1to1/Peaksmascot_q2702.1161.6666.2.dta.wk1
- quant_examples/Peptide/1to1/Peaksmascot_q2704.1161.9854.2.dta.wk1
- quant_examples/Peptide/1to1/Peaksmascot_q3323.1265.6580.3.dta.wk1
- quant_examples/Peptide/1to1/Peaksmascot_q3326.1265.6868.3.dta.wk1
- quant_examples/Peptide/1to1/Peaksmascot_q3328.1265.6898.3.dta.wk1
- quant_examples/Peptide/1to1/Peaksmascot_q3329.1265.6982.3.dta.wk1
- quant_examples/Peptide/1to1/Peaksmascot_q3330.1265.7054.3.dta.wk1
- quant_examples/Peptide/1to1/Peaksmascot_q3331.1265.7096.3.dta.wk1
- quant_examples/Peptide/1to1/Peaksmascot_q3332.1265.7150.3.dta.wk1
- quant_examples/Peptide/1to1/Peaksmascot_q3450.1287.6612.3.dta.wk1
- quant_examples/Peptide/1to1/Peaksmascot_q3874.1351.7886.3.dta.wk1
- quant_examples/Peptide/1to1/Peaksmascot_q3876.1351.8108.3.dta.wk1
- quant_examples/Peptide/1to1/Peaksmascot_q5204.1593.7722.3.dta.wk1
- quant_examples/Peptide/1to1/Peaksmascot_q5237.1600.8150.3.dta.wk1
- quant_examples/Peptide/1to1/Peaksmascot_q5239.1600.8234.3.dta.wk1
- quant_examples/Peptide/1to1/Peaksmascot_q5353.1621.8492.3.dta.wk1
- quant_examples/Peptide/1to1/quantitraq.m
- quant_examples/Peptide/1to1/raquantitraq.m
- quant_examples/Peptide/1to1/resultsmascot_q0599.859.4402.2.dta.wk1
- quant_examples/Peptide/1to1/resultsmascot_q2514.1114.6334.2.dta.wk1
- quant_examples/Peptide/1to1/resultsmascot_q2568.1129.5586.2.dta.wk1
- quant_examples/Peptide/1to1/resultsmascot_q2701.1161.6652.2.dta.wk1
- quant_examples/Peptide/1to1/resultsmascot_q2702.1161.6666.2.dta.wk1
- quant_examples/Peptide/1to1/resultsmascot_q2704.1161.9854.2.dta.wk1
- quant_examples/Peptide/1to1/resultsmascot_q3323.1265.6580.3.dta.wk1
- quant_examples/Peptide/1to1/resultsmascot_q3326.1265.6868.3.dta.wk1
- quant_examples/Peptide/1to1/resultsmascot_q3328.1265.6898.3.dta.wk1
- quant_examples/Peptide/1to1/resultsmascot_q3329.1265.6982.3.dta.wk1
- quant_examples/Peptide/1to1/resultsmascot_q3330.1265.7054.3.dta.wk1
- quant_examples/Peptide/1to1/resultsmascot_q3331.1265.7096.3.dta.wk1
- quant_examples/Peptide/1to1/resultsmascot_q3332.1265.7150.3.dta.wk1
- quant_examples/Peptide/1to1/resultsmascot_q3450.1287.6612.3.dta.wk1
- quant_examples/Peptide/1to1/resultsmascot_q3874.1351.7886.3.dta.wk1
- quant_examples/Peptide/1to1/resultsmascot_q3876.1351.8108.3.dta.wk1
- quant_examples/Peptide/1to1/resultsmascot_q5204.1593.7722.3.dta.wk1
- quant_examples/Peptide/1to1/resultsmascot_q5237.1600.8150.3.dta.wk1
- quant_examples/Peptide/1to1/resultsmascot_q5239.1600.8234.3.dta.wk1
- quant_examples/Peptide/1to1/resultsmascot_q5353.1621.8492.3.dta.wk1
- quant_examples/Peptide/1to1/startquantitraq.m
- quant_examples/Peptide/1to1/sumquantitraq.m
- quant_examples/Peptide/1to1/v.xls
- quant_examples/Peptide/3to1/
- quant_examples/Peptide/3to1/flquantitraq.m
- quant_examples/Peptide/3to1/mascot_q2390.983.6338.2.dta
- quant_examples/Peptide/3to1/mascot_q2407.983.9854.2.dta
- quant_examples/Peptide/3to1/mascot_q2662.1019.5258.2.dta
- quant_examples/Peptide/3to1/mascot_q3227.1107.6296.2.dta
- quant_examples/Peptide/3to1/mascot_q3233.1107.6352.2.dta
- quant_examples/Peptide/3to1/mascot_q3235.1107.6358.2.dta
- quant_examples/Peptide/3to1/mascot_q3377.1129.5308.2.dta
- quant_examples/Peptide/3to1/mascot_q3382.1129.5478.2.dta
- quant_examples/Peptide/3to1/mascot_q3383.1129.5496.2.dta
- quant_examples/Peptide/3to1/mascot_q3783.1209.7002.3.dta
- quant_examples/Peptide/3to1/mascot_q4178.1265.6706.3.dta
- quant_examples/Peptide/3to1/mascot_q4179.1265.6880.3.dta
- quant_examples/Peptide/3to1/mascot_q4525.1338.6459.3.dta
- quant_examples/Peptide/3to1/mascot_q4526.1338.6471.3.dta
- quant_examples/Peptide/3to1/mascot_q4527.1338.6495.3.dta
- quant_examples/Peptide/3to1/mascot_q4534.1338.6627.3.dta
- quant_examples/Peptide/3to1/mascot_q4536.1338.6705.3.dta
- quant_examples/Peptide/3to1/mascot_q4572.1348.6095.3.dta
- quant_examples/Peptide/3to1/mascot_q4574.1348.6815.3.dta
- quant_examples/Peptide/3to1/mascot_q4575.1348.6896.3.dta
- quant_examples/Peptide/3to1/mascot_q4592.1351.7736.3.dta
- quant_examples/Peptide/3to1/mascot_q4599.1351.7829.3.dta
- quant_examples/Peptide/3to1/mascot_q4608.1351.7874.3.dta
- quant_examples/Peptide/3to1/mascot_q5296.1556.7327.3.dta
- quant_examples/Peptide/3to1/mascot_q5300.1556.7462.3.dta
- quant_examples/Peptide/3to1/mascot_q5449.1593.7710.3.dta
- quant_examples/Peptide/3to1/mascot_q5495.1600.8363.3.dta
- quant_examples/Peptide/3to1/mascot_q5496.1600.8366.3.dta
- quant_examples/Peptide/3to1/mascot_q5565.1621.8444.3.dta
- quant_examples/Peptide/3to1/mascot_q5616.1630.9383.3.dta
- quant_examples/Peptide/3to1/mascot_q5619.1630.9542.3.dta
- quant_examples/Peptide/3to1/mascot_q5657.1648.9407.3.dta
- quant_examples/Peptide/3to1/mascot_q5943.1765.9227.3.dta
- quant_examples/Peptide/3to1/mascot_q5944.1765.9419.3.dta
- quant_examples/Peptide/3to1/mascot_q5969.1781.9547.3.dta
- quant_examples/Peptide/3to1/mascot_q5970.1781.9571.3.dta
- quant_examples/Peptide/3to1/mascot_q5976.1783.9401.3.dta
- quant_examples/Peptide/3to1/mascot_q5989.1794.8964.3.dta
- quant_examples/Peptide/3to1/mascot_q5997.1794.9381.3.dta
- quant_examples/Peptide/3to1/mascot_q6067.1854.9531.3.dta
- quant_examples/Peptide/3to1/PCmascot_q2390.983.6338.2.dta.wk1
- quant_examples/Peptide/3to1/PCmascot_q2407.983.9854.2.dta.wk1
- quant_examples/Peptide/3to1/PCmascot_q2662.1019.5258.2.dta.wk1
- quant_examples/Peptide/3to1/PCmascot_q3227.1107.6296.2.dta.wk1
- quant_examples/Peptide/3to1/PCmascot_q3233.1107.6352.2.dta.wk1
- quant_examples/Peptide/3to1/PCmascot_q3235.1107.6358.2.dta.wk1
- quant_examples/Peptide/3to1/PCmascot_q3377.1129.5308.2.dta.wk1
- quant_examples/Peptide/3to1/PCmascot_q3382.1129.5478.2.dta.wk1
- quant_examples/Peptide/3to1/PCmascot_q3383.1129.5496.2.dta.wk1
- quant_examples/Peptide/3to1/PCmascot_q3783.1209.7002.3.dta.wk1
- quant_examples/Peptide/3to1/PCmascot_q4178.1265.6706.3.dta.wk1
- quant_examples/Peptide/3to1/PCmascot_q4179.1265.6880.3.dta.wk1
- quant_examples/Peptide/3to1/PCmascot_q4525.1338.6459.3.dta.wk1
- quant_examples/Peptide/3to1/PCmascot_q4526.1338.6471.3.dta.wk1
- quant_examples/Peptide/3to1/PCmascot_q4527.1338.6495.3.dta.wk1
- quant_examples/Peptide/3to1/PCmascot_q4534.1338.6627.3.dta.wk1
- quant_examples/Peptide/3to1/PCmascot_q4536.1338.6705.3.dta.wk1
- quant_examples/Peptide/3to1/PCmascot_q4572.1348.6095.3.dta.wk1
- quant_examples/Peptide/3to1/PCmascot_q4574.1348.6815.3.dta.wk1
- quant_examples/Peptide/3to1/PCmascot_q4575.1348.6896.3.dta.wk1
- quant_examples/Peptide/3to1/PCmascot_q4592.1351.7736.3.dta.wk1
- quant_examples/Peptide/3to1/PCmascot_q4599.1351.7829.3.dta.wk1
- quant_examples/Peptide/3to1/PCmascot_q4608.1351.7874.3.dta.wk1
- quant_examples/Peptide/3to1/PCmascot_q5296.1556.7327.3.dta.wk1
- quant_examples/Peptide/3to1/PCmascot_q5300.1556.7462.3.dta.wk1
- quant_examples/Peptide/3to1/PCmascot_q5449.1593.7710.3.dta.wk1
- quant_examples/Peptide/3to1/PCmascot_q5495.1600.8363.3.dta.wk1
- quant_examples/Peptide/3to1/PCmascot_q5496.1600.8366.3.dta.wk1
- quant_examples/Peptide/3to1/PCmascot_q5565.1621.8444.3.dta.wk1
- quant_examples/Peptide/3to1/PCmascot_q5616.1630.9383.3.dta.wk1
- quant_examples/Peptide/3to1/PCmascot_q5619.1630.9542.3.dta.wk1
- quant_examples/Peptide/3to1/PCmascot_q5657.1648.9407.3.dta.wk1
- quant_examples/Peptide/3to1/PCmascot_q5943.1765.9227.3.dta.wk1
- quant_examples/Peptide/3to1/PCmascot_q5944.1765.9419.3.dta.wk1
- quant_examples/Peptide/3to1/PCmascot_q5969.1781.9547.3.dta.wk1
- quant_examples/Peptide/3to1/PCmascot_q5970.1781.9571.3.dta.wk1
- quant_examples/Peptide/3to1/PCmascot_q5976.1783.9401.3.dta.wk1
- quant_examples/Peptide/3to1/PCmascot_q5989.1794.8964.3.dta.wk1
- quant_examples/Peptide/3to1/PCmascot_q5997.1794.9381.3.dta.wk1
- quant_examples/Peptide/3to1/PCmascot_q6067.1854.9531.3.dta.wk1
- quant_examples/Peptide/3to1/pcquantitraq.m
- quant_examples/Peptide/3to1/Peaksmascot_q2390.983.6338.2.dta.wk1
- quant_examples/Peptide/3to1/Peaksmascot_q2407.983.9854.2.dta.wk1
- quant_examples/Peptide/3to1/Peaksmascot_q2662.1019.5258.2.dta.wk1
- quant_examples/Peptide/3to1/Peaksmascot_q3227.1107.6296.2.dta.wk1
- quant_examples/Peptide/3to1/Peaksmascot_q3233.1107.6352.2.dta.wk1
- quant_examples/Peptide/3to1/Peaksmascot_q3235.1107.6358.2.dta.wk1
- quant_examples/Peptide/3to1/Peaksmascot_q3377.1129.5308.2.dta.wk1
- quant_examples/Peptide/3to1/Peaksmascot_q3382.1129.5478.2.dta.wk1
- quant_examples/Peptide/3to1/Peaksmascot_q3383.1129.5496.2.dta.wk1
- quant_examples/Peptide/3to1/Peaksmascot_q3783.1209.7002.3.dta.wk1
- quant_examples/Peptide/3to1/Peaksmascot_q4178.1265.6706.3.dta.wk1
- quant_examples/Peptide/3to1/Peaksmascot_q4179.1265.6880.3.dta.wk1
- quant_examples/Peptide/3to1/Peaksmascot_q4525.1338.6459.3.dta.wk1
- quant_examples/Peptide/3to1/Peaksmascot_q4526.1338.6471.3.dta.wk1
- quant_examples/Peptide/3to1/Peaksmascot_q4527.1338.6495.3.dta.wk1
- quant_examples/Peptide/3to1/Peaksmascot_q4534.1338.6627.3.dta.wk1
- quant_examples/Peptide/3to1/Peaksmascot_q4536.1338.6705.3.dta.wk1
- quant_examples/Peptide/3to1/Peaksmascot_q4572.1348.6095.3.dta.wk1
- quant_examples/Peptide/3to1/Peaksmascot_q4574.1348.6815.3.dta.wk1
- quant_examples/Peptide/3to1/Peaksmascot_q4575.1348.6896.3.dta.wk1
- quant_examples/Peptide/3to1/Peaksmascot_q4592.1351.7736.3.dta.wk1
- quant_examples/Peptide/3to1/Peaksmascot_q4599.1351.7829.3.dta.wk1
- quant_examples/Peptide/3to1/Peaksmascot_q4608.1351.7874.3.dta.wk1
- quant_examples/Peptide/3to1/Peaksmascot_q5296.1556.7327.3.dta.wk1
- quant_examples/Peptide/3to1/Peaksmascot_q5300.1556.7462.3.dta.wk1
- quant_examples/Peptide/3to1/Peaksmascot_q5449.1593.7710.3.dta.wk1
- quant_examples/Peptide/3to1/Peaksmascot_q5495.1600.8363.3.dta.wk1
- quant_examples/Peptide/3to1/Peaksmascot_q5496.1600.8366.3.dta.wk1
- quant_examples/Peptide/3to1/Peaksmascot_q5565.1621.8444.3.dta.wk1
- quant_examples/Peptide/3to1/Peaksmascot_q5616.1630.9383.3.dta.wk1
- quant_examples/Peptide/3to1/Peaksmascot_q5619.1630.9542.3.dta.wk1
- quant_examples/Peptide/3to1/Peaksmascot_q5657.1648.9407.3.dta.wk1
- quant_examples/Peptide/3to1/Peaksmascot_q5943.1765.9227.3.dta.wk1
- quant_examples/Peptide/3to1/Peaksmascot_q5944.1765.9419.3.dta.wk1
- quant_examples/Peptide/3to1/Peaksmascot_q5969.1781.9547.3.dta.wk1
- quant_examples/Peptide/3to1/Peaksmascot_q5970.1781.9571.3.dta.wk1
- quant_examples/Peptide/3to1/Peaksmascot_q5976.1783.9401.3.dta.wk1
- quant_examples/Peptide/3to1/Peaksmascot_q5989.1794.8964.3.dta.wk1
- quant_examples/Peptide/3to1/Peaksmascot_q5997.1794.9381.3.dta.wk1
- quant_examples/Peptide/3to1/Peaksmascot_q6067.1854.9531.3.dta.wk1
- quant_examples/Peptide/3to1/quantitraq.m
- quant_examples/Peptide/3to1/raquantitraq.m
- quant_examples/Peptide/3to1/resultsmascot_q2390.983.6338.2.dta.wk1
- quant_examples/Peptide/3to1/resultsmascot_q2407.983.9854.2.dta.wk1
- quant_examples/Peptide/3to1/resultsmascot_q2662.1019.5258.2.dta.wk1
- quant_examples/Peptide/3to1/resultsmascot_q3227.1107.6296.2.dta.wk1
- quant_examples/Peptide/3to1/resultsmascot_q3233.1107.6352.2.dta.wk1
- quant_examples/Peptide/3to1/resultsmascot_q3235.1107.6358.2.dta.wk1
- quant_examples/Peptide/3to1/resultsmascot_q3377.1129.5308.2.dta.wk1
- quant_examples/Peptide/3to1/resultsmascot_q3382.1129.5478.2.dta.wk1
- quant_examples/Peptide/3to1/resultsmascot_q3383.1129.5496.2.dta.wk1
- quant_examples/Peptide/3to1/resultsmascot_q3783.1209.7002.3.dta.wk1
- quant_examples/Peptide/3to1/resultsmascot_q4178.1265.6706.3.dta.wk1
- quant_examples/Peptide/3to1/resultsmascot_q4179.1265.6880.3.dta.wk1
- quant_examples/Peptide/3to1/resultsmascot_q4525.1338.6459.3.dta.wk1
- quant_examples/Peptide/3to1/resultsmascot_q4526.1338.6471.3.dta.wk1
- quant_examples/Peptide/3to1/resultsmascot_q4527.1338.6495.3.dta.wk1
- quant_examples/Peptide/3to1/resultsmascot_q4534.1338.6627.3.dta.wk1
- quant_examples/Peptide/3to1/resultsmascot_q4536.1338.6705.3.dta.wk1
- quant_examples/Peptide/3to1/resultsmascot_q4572.1348.6095.3.dta.wk1
- quant_examples/Peptide/3to1/resultsmascot_q4574.1348.6815.3.dta.wk1
- quant_examples/Peptide/3to1/resultsmascot_q4575.1348.6896.3.dta.wk1
- quant_examples/Peptide/3to1/resultsmascot_q4592.1351.7736.3.dta.wk1
- quant_examples/Peptide/3to1/resultsmascot_q4599.1351.7829.3.dta.wk1
- quant_examples/Peptide/3to1/resultsmascot_q4608.1351.7874.3.dta.wk1
- quant_examples/Peptide/3to1/resultsmascot_q5296.1556.7327.3.dta.wk1
- quant_examples/Peptide/3to1/resultsmascot_q5300.1556.7462.3.dta.wk1
- quant_examples/Peptide/3to1/resultsmascot_q5449.1593.7710.3.dta.wk1
- quant_examples/Peptide/3to1/resultsmascot_q5495.1600.8363.3.dta.wk1
- quant_examples/Peptide/3to1/resultsmascot_q5496.1600.8366.3.dta.wk1
- quant_examples/Peptide/3to1/resultsmascot_q5565.1621.8444.3.dta.wk1
- quant_examples/Peptide/3to1/resultsmascot_q5616.1630.9383.3.dta.wk1
- quant_examples/Peptide/3to1/resultsmascot_q5619.1630.9542.3.dta.wk1
- quant_examples/Peptide/3to1/resultsmascot_q5657.1648.9407.3.dta.wk1
- quant_examples/Peptide/3to1/resultsmascot_q5943.1765.9227.3.dta.wk1
- quant_examples/Peptide/3to1/resultsmascot_q5944.1765.9419.3.dta.wk1
- quant_examples/Peptide/3to1/resultsmascot_q5969.1781.9547.3.dta.wk1
- quant_examples/Peptide/3to1/resultsmascot_q5970.1781.9571.3.dta.wk1
- quant_examples/Peptide/3to1/resultsmascot_q5976.1783.9401.3.dta.wk1
- quant_examples/Peptide/3to1/resultsmascot_q5989.1794.8964.3.dta.wk1
- quant_examples/Peptide/3to1/resultsmascot_q5997.1794.9381.3.dta.wk1
- quant_examples/Peptide/3to1/resultsmascot_q6067.1854.9531.3.dta.wk1
- quant_examples/Peptide/3to1/startquantitraq.m
- quant_examples/Peptide/3to1/sumquantitraq.m
- quant_examples/Peptide/3to1/v.xls
- quant_examples/Protein/
- quant_examples/Protein/Block1to1.xls
- quant_examples/Protein/Block3to1.xls
- quant_examples/Protein/plotitraq.m
- quant_examples/Protein/RatiosExpError1to1.xls.wk1
- quant_examples/Protein/RatiosExpError3to1.xls.wk1
- quant_examples/Protein/Results1to1.xls.wk1
- quant_examples/Protein/Results3to1.xls.wk1
- quant_examples/Protein/startplotitraq.m
- quant_examples/ExpError/LICENSE
- quant_examples/ExpError/readme.txt
- quant_examples/LICENSE
- quant_examples/Peptide/1to1/LICENSE
- quant_examples/Peptide/1to1/readme.txt
- quant_examples/Peptide/3to1/LICENSE
- quant_examples/Peptide/3to1/readme.txt
- quant_examples/Peptide/LICENSE
- quant_examples/Peptide/readme.txt
- quant_examples/Protein/LICENSE
- quant_examples/Protein/readme.txt
- quant_examples/readme.txt
- quant_examples/Protein/Block1789.png
- quant_examples/Protein/Block250.png
- quant_examples/Protein/Block2626.png
- quant_examples/Protein/Block417.png
- quant_examples/Protein/Block86.png
- quant_examples/ExpError/names01.txt
- quant_examples/Peptide/1to1/names.txt
[truncated: 2 more entries]
