# Supplementary material for: Precise protein quantification based on peptide quantification using iTRAQ™
Source: BMC Bioinformatics. 2007 Jun 21;8:214. doi: 10.1186/1471-2105-8-214 (PMC1940031; doi:10.1186/1471-2105-8-214)
Supplement: Additional File 3 — Archive containing the example data. This file contains the example data, that can be processed with the Quant scripts. [file 1471-2105-8-214-S3.zip › quant_examples/ExpError/3to1.xls]

## Sheet: Tabelle1
		0.326584	3.062	0.0035889
		0.273873	3.65133	0.0205045
		0.362075	2.76186	0.00155771
		0.382046	2.61749	0.000176931
		0.458375	2.18162	0.000364605
		0.352715	2.83515	0.0033103
		0.315818	3.16638	0.00110504
		0.382253	2.61607	0.00249852
		0.387415	2.58121	0.00885068
		0.340834	2.93398	0.000757062
		0.399125	2.50548	0.00257726
		0.233674	4.27947	0.0318407
		0.407212	2.45573	0.000469561
		0.343751	2.90908	0.00231093
		0.387256	2.58227	0.00403233
		0.288043	3.4717	0.0175499
		0.434292	2.3026	0.000689848
		0.311212	3.21325	0.001282
		0.321963	3.10594	0.00538479
		0.411533	2.42994	0.0025378
		0.303157	3.29862	0.00862513
		0.327367	3.05467	0.00496674
		0.298152	3.35399	0.00957412
		0.211019	4.73891	0.0271334
		0.264744	3.77724	0.0542761
		0.271834	3.67872	0.0252342
		0.424852	2.35376	0.000765101
		0.290797	3.43882	0.00483554
		0.263887	3.7895	0.0225726
		0.407277	2.45533	0.0102873
		0.378729	2.64041	0.00829811
		0.384637	2.59985	0.0105424
		0.415903	2.40441	0.00102431
		0.423845	2.35935	0.0031006
		0.321972	3.10586	0.000208652
		0.269991	3.70382	0.00362008
		0.312021	3.20491	0.0153711
		0.333271	3.00056	0.00147686
		0.409514	2.44192	0.0017044
		0.34163	2.92714	0.00158531
