# Supplementary material for: Precise protein quantification based on peptide quantification using iTRAQ™
Source: BMC Bioinformatics. 2007 Jun 21;8:214. doi: 10.1186/1471-2105-8-214 (PMC1940031; doi:10.1186/1471-2105-8-214)
Supplement: Additional File 3 — Archive containing the example data. This file contains the example data, that can be processed with the Quant scripts. [file 1471-2105-8-214-S3.zip › quant_examples/Peptide/1to1/1-1_identiprot_neu.xls]

## Sheet: Tabelle1
Block	AccId	done (0,1)		mass cov.	SUMME score	MITTELWERT ratio 114-117	MITTELWERT err. ratio 114-117 (%)		R	f
	1	TPHPALTEAK@	0.00874616	mascot_q3876.1351.8108.3.dat		0.672024	0.00135389		0.67369	0.00132696
	2	TPHPALTEAK@	0.0800964	mascot_q3874.1351.7886.3.dat		0.662765	0.000718102		0.664078	0.000703964
	3	LTDDPR	0.552615	mascot_q0599.859.4402.2.dat		1.02094	0.00105013		1.02916	0.00103354
	4	APLDNDIGVSEATR	0.670294	mascot_q5237.1600.8150.3.dat		0.637254	0.0217369		0.639054	0.0212803
	5	APLDNDIGVSEATR	0.674416	mascot_q5239.1600.8234.3.dat		1.09861	0.00290551		1.10473	0.00286223
	1	YLGEEYVK@	0.132306	mascot_q3450.1287.6612.3.dat		0.887091	3.50986e-05		0.890528	3.44942e-05
	2	WCAVSEHEATK@	0.189995	mascot_q5204.1593.7722.3.dat		0.832287	0.00577148		0.833337	0.00567419
	3	DGAGDVAFVK@	0.3258	mascot_q3332.1265.7150.3.dat		0.695479	0.0255671		0.694968	0.0251128
	4	MYLGYEYVTAIR	0.389402	mascot_q5353.1621.8492.3.dat		1.09365	0.00129319		1.09953	0.00127436
	5	DGAGDVAFVK@	0.42757	mascot_q3330.1265.7054.3.dat		0.70744	0.000751674		0.709008	0.000737313
	6	DGAGDVAFVK@	0.428951	mascot_q3329.1265.6982.3.dat		0.665177	0.000130357		0.667447	0.000127689
	7	DGAGDVAFVK@	0.43678	mascot_q3326.1265.6868.3.dat		0.6201	0.0017868		0.621643	0.00174962
	8	DGAGDVAFVK@	0.448752	mascot_q3331.1265.7096.3.dat		0.704814	0.00185374		0.706793	0.00181745
	9	DGAGDVAFVK@	0.451746	mascot_q3328.1265.6898.3.dat		0.633237	0.000340564		0.634991	0.000333504
	10	ASYLDCIR	0.576556	mascot_q2568.1129.5586.2.dat		0.501186	0.000328769		0.503949	0.000320648
	11	DGAGDVAFVK@	0.667718	mascot_q3323.1265.6580.3.dat		0.766965	0.000122329		0.769379	0.000120041
	12	NPDPWAK@	0.685139	mascot_q2514.1114.6334.2.dat		0.657028	0.00363686		0.659121	0.00356156
	13	DSAHGFLK@	0.703973	mascot_q2704.1161.9854.2.dat		0.883724	0.00641925		0.883871	0.00631904
	14	DSAHGFLK@	0.71584	mascot_q2702.1161.6666.2.dat		0.801493	0.00111647		0.803145	0.00109669
	16	DSAHGFLK@	1.03864	mascot_q2701.1161.6652.2.dat		0.874399	0.000327069		0.876041	0.000321649
