# Supplementary material for: Precise protein quantification based on peptide quantification using iTRAQ™
Source: BMC Bioinformatics. 2007 Jun 21;8:214. doi: 10.1186/1471-2105-8-214 (PMC1940031; doi:10.1186/1471-2105-8-214)
Supplement: Additional File 3 — Archive containing the example data. This file contains the example data, that can be processed with the Quant scripts. [file 1471-2105-8-214-S3.zip › quant_examples/Peptide/1to1/v.xls]

## Sheet: Tabelle1
0
0
0
0.1
1
2
3
4
5.9
5.6
4.5
3.5
0.2
0.1
0.1
0.1
